# Supplementary material for: Immune-enhancing neutrophils reprogrammed by subclinical low-dose endotoxin in cancer treatment
Source: EMBO Mol Med. 2024 Jul 15;16(8):1886–900. doi: 10.1038/s44321-024-00100-7 (PMC11319772; doi:10.1038/s44321-024-00100-7)
Supplement: Supplementary file 3 — Appendix Figure Source Data [file 44321_2024_100_MOESM3_ESM.zip]

Archive with 31 entries (26 files):
- Appendix Figures/S1.xlsx
- Appendix Figures/S10/
- Appendix Figures/S10/1.jpg
- Appendix Figures/S10/2.jpg
- Appendix Figures/S10/3.jpg
- Appendix Figures/S10/S10.xlsx
- Appendix Figures/S2.xlsx
- Appendix Figures/S4.xlsx
- Appendix Figures/S5/
- Appendix Figures/S5/blood.jpg
- Appendix Figures/S5/Bone marrow.jpg
- Appendix Figures/S5/colon.jpg
- Appendix Figures/S5/liver.jpg
- Appendix Figures/S5/Lung.jpg
- Appendix Figures/S5/S5B.xlsx
- Appendix Figures/S5/spleen.jpg
- Appendix Figures/S6.xlsx
- Appendix Figures/S7/
- Appendix Figures/S7/CD3-Red MPO-Brown.tif
- Appendix Figures/S7/Overlay_NK_DAPI.tif
- Appendix Figures/S7/S7C.xlsx
- Appendix Figures/S7/S7D.xlsx
- Appendix Figures/S7/S7E.xlsx
- Appendix Figures/S7/S7F.xlsx
- Appendix Figures/S8/
- Appendix Figures/S8/S8A.xlsx
- Appendix Figures/S8/S8B.xlsx
- Appendix Figures/S8/S8C.xlsx
- Appendix Figures/S9/
- Appendix Figures/S9/S9A.xlsx
- Appendix Figures/S9/S9B.xlsx
