# Supplementary material for: Immune-enhancing neutrophils reprogrammed by subclinical low-dose endotoxin in cancer treatment
Source: EMBO Mol Med. 2024 Jul 15;16(8):1886–900. doi: 10.1038/s44321-024-00100-7 (PMC11319772; doi:10.1038/s44321-024-00100-7)
Supplement: Supplementary file 3 — Appendix Figure Source Data [file 44321_2024_100_MOESM3_ESM.zip › Appendix Figures/S1.xlsx]

## Sheet: CD11b
	PBS	LPShi
	218	969
	238	968
	223	962
	243	971

## Sheet: PD-L1
	PBS	LPShi
	330	2400
	325	2735
	360	2886
	346	2909
	326	3002

## Sheet: CD62L
	PBS	LPShi
	363	66.3
	400	95.1
	355	64.5
	368	86.2
