# Supplementary material for: Immune-enhancing neutrophils reprogrammed by subclinical low-dose endotoxin in cancer treatment
Source: EMBO Mol Med. 2024 Jul 15;16(8):1886–900. doi: 10.1038/s44321-024-00100-7 (PMC11319772; doi:10.1038/s44321-024-00100-7)
Supplement: Supplementary file 3 — Appendix Figure Source Data [file 44321_2024_100_MOESM3_ESM.zip › Appendix Figures/S10/S10.xlsx]

## Sheet: sheet1
	PBS	LPS	LPShi
	32.5	33.1	1.09
	32.2	31.5	1.12
	31.9	30.6	1.12
