# Supplementary material for: Immune-enhancing neutrophils reprogrammed by subclinical low-dose endotoxin in cancer treatment
Source: EMBO Mol Med. 2024 Jul 15;16(8):1886–900. doi: 10.1038/s44321-024-00100-7 (PMC11319772; doi:10.1038/s44321-024-00100-7)
Supplement: Supplementary file 3 — Appendix Figure Source Data [file 44321_2024_100_MOESM3_ESM.zip › Appendix Figures/S2.xlsx]

## Sheet: sheet1
	Ctrl	GM-CSF+	GM-CSF+LPS
	76.21	101.89	103.77
	68.62	98.11	94.06
	77.93	89.62	98.11
	78.19	95.28	100
	66.47	98.41	88.89
	69.46	92.86	96.83
	70.06	96.03	99.21
	76.02	92.51	96.79
	77.83	98.93	100
	76.02	95.19	98.4
