# Supplementary material for: Immune-enhancing neutrophils reprogrammed by subclinical low-dose endotoxin in cancer treatment
Source: EMBO Mol Med. 2024 Jul 15;16(8):1886–900. doi: 10.1038/s44321-024-00100-7 (PMC11319772; doi:10.1038/s44321-024-00100-7)
Supplement: Supplementary file 3 — Appendix Figure Source Data [file 44321_2024_100_MOESM3_ESM.zip › Appendix Figures/S4.xlsx]

## Sheet: CD62L
	PBS	LPS
	153	161
	154	158
	149	158

## Sheet: PD-L1
	PBS	LPS
	330	767
	325	765
	360	767
	346	773
	326	785

## Sheet: Dectin1
	PBS	LPS
	8.22	9.5
	7.14	9.64
	7.88	9.48

## Sheet: CD200R
	PBS	LPS
	25.1	26.3
	24.9	26.2
	24.7	25.7
	24.7	24.9
