# Supplementary material for: Immune-enhancing neutrophils reprogrammed by subclinical low-dose endotoxin in cancer treatment
Source: EMBO Mol Med. 2024 Jul 15;16(8):1886–900. doi: 10.1038/s44321-024-00100-7 (PMC11319772; doi:10.1038/s44321-024-00100-7)
Supplement: Supplementary file 3 — Appendix Figure Source Data [file 44321_2024_100_MOESM3_ESM.zip › Appendix Figures/S6.xlsx]

## Sheet: blood
	PBS	LPS
	22.2	11.5
	18.4	12.4
	19.8	33.3
	23	22.1
	48.6	30.9
		10.9

## Sheet: liver
	PBS	LPS
	2.86	1.27
	2.1	1.16
	3.33	2.36
	2.25	2.22
	8.56	1.17

## Sheet: colon
	PBS	LPS
	15.5	4.61
	8.68	7.18
	11.8	4.2
	15.7	4.72
	20.2	16.3
		3.47

## Sheet: spleen
	PBS	LPS
	20.4	9.34
	14.9	4.11
	13.3	14.3
	10.6	9.03
	29.4	14
		5.4

## Sheet: LN
	PBS	LPS
	0.15	0.066
	1.31	0.59
	0.97	0.19
	1.97	0.15
	0.78	0.42
	2.59	0.5
