# Supplementary material for: Immune-enhancing neutrophils reprogrammed by subclinical low-dose endotoxin in cancer treatment
Source: EMBO Mol Med. 2024 Jul 15;16(8):1886–900. doi: 10.1038/s44321-024-00100-7 (PMC11319772; doi:10.1038/s44321-024-00100-7)
Supplement: Supplementary file 3 — Appendix Figure Source Data [file 44321_2024_100_MOESM3_ESM.zip › Appendix Figures/S7/S7C.xlsx]

## Sheet: S7C
	CD4%				PD-1
	PBS	LPS			PBS	LPS
	5.54	4.77			216	184
	5.51	6.2			190	113
	6.13	4.04			189	149
	5.54	5.48			182	179
	5.8	6.18			196	175
