# Supplementary material for: Immune-enhancing neutrophils reprogrammed by subclinical low-dose endotoxin in cancer treatment
Source: EMBO Mol Med. 2024 Jul 15;16(8):1886–900. doi: 10.1038/s44321-024-00100-7 (PMC11319772; doi:10.1038/s44321-024-00100-7)
Supplement: Supplementary file 3 — Appendix Figure Source Data [file 44321_2024_100_MOESM3_ESM.zip › Appendix Figures/S7/S7D.xlsx]

## Sheet: S7D
	CD8%				PD-1
	PBS	LPS			PBS	LPS
	2.85	3.32			48.6	63.7
	3.14	3			44.6	23.4
	2.96	3.27			41.4	31.2
	2.59	3.7			51.8	40
	1.68	4.6			64	29.7
