# Supplementary material for: Immune-enhancing neutrophils reprogrammed by subclinical low-dose endotoxin in cancer treatment
Source: EMBO Mol Med. 2024 Jul 15;16(8):1886–900. doi: 10.1038/s44321-024-00100-7 (PMC11319772; doi:10.1038/s44321-024-00100-7)
Supplement: Supplementary file 3 — Appendix Figure Source Data [file 44321_2024_100_MOESM3_ESM.zip › Appendix Figures/S7/S7E.xlsx]

## Sheet: S7E
	NK1.1+CD3-%				CD107a%
	PBS	LPS			PBS	LPS
	32.6	87			32.6	87
	31.4	69.7			31.4	69.7
	29.2	63.4			29.2	63.4
	36.9	49.3			36.9	49.3
	26.4	48.7			26.4	48.7
		44.4				44.4
