# Supplementary material for: Immune-enhancing neutrophils reprogrammed by subclinical low-dose endotoxin in cancer treatment
Source: EMBO Mol Med. 2024 Jul 15;16(8):1886–900. doi: 10.1038/s44321-024-00100-7 (PMC11319772; doi:10.1038/s44321-024-00100-7)
Supplement: Supplementary file 3 — Appendix Figure Source Data [file 44321_2024_100_MOESM3_ESM.zip › Appendix Figures/S7/S7F.xlsx]

## Sheet: S7F
	GranzymeB				IFNg
	PBS	LPS			PBS	LPS
	11.76	13.14			2.288	3.294
	10.86	13.14			2.365	2.491
	12.17	13.27			2.179	5.508
	10.3	14.76			2.265	7.657
	8.71	13.37			1.848	2.779
