# Supplementary material for: Immune-enhancing neutrophils reprogrammed by subclinical low-dose endotoxin in cancer treatment
Source: EMBO Mol Med. 2024 Jul 15;16(8):1886–900. doi: 10.1038/s44321-024-00100-7 (PMC11319772; doi:10.1038/s44321-024-00100-7)
Supplement: Supplementary file 3 — Appendix Figure Source Data [file 44321_2024_100_MOESM3_ESM.zip › Appendix Figures/S8/S8A.xlsx]

## Sheet: Foxp3
	PBS	LPS
	13.7	13.7
	14.1	11.1
	14.2	13.7
	14	13.3
	19.4	11.3

## Sheet: CD122CD8
	PBS	LPS
	13.2	9
	26.3	12.2
	14.8	12
	17.5	8.44
	16.6	16.2
