# Supplementary material for: Immune-enhancing neutrophils reprogrammed by subclinical low-dose endotoxin in cancer treatment
Source: EMBO Mol Med. 2024 Jul 15;16(8):1886–900. doi: 10.1038/s44321-024-00100-7 (PMC11319772; doi:10.1038/s44321-024-00100-7)
Supplement: Supplementary file 3 — Appendix Figure Source Data [file 44321_2024_100_MOESM3_ESM.zip › Appendix Figures/S8/S8B.xlsx]

## Sheet: CD107a
	PBS	LPS
	1.71	4.59
	1.27	2.22
	2	2.07
	1.35	2.52
	2.09	3.19

## Sheet: GrzB
	PBS	LPS
	0.39	0.49
	0.22	0.49
	0.39	0.39
	0.27	0.65
	0.3	0.65
