# Supplementary material for: Immune-enhancing neutrophils reprogrammed by subclinical low-dose endotoxin in cancer treatment
Source: EMBO Mol Med. 2024 Jul 15;16(8):1886–900. doi: 10.1038/s44321-024-00100-7 (PMC11319772; doi:10.1038/s44321-024-00100-7)
Supplement: Supplementary file 3 — Appendix Figure Source Data [file 44321_2024_100_MOESM3_ESM.zip › Appendix Figures/S8/S8C.xlsx]

## Sheet: PD-1_CD4
	PBS	LPS
	28.8	19.4
	22.7	19.6
	29.6	22.4
	27.4	24.9
	35.3	25

## Sheet: PD-1_CD8
	PBS	LPS
	5.36	4.21
	6.84	5.39
	6.57	5.58
	6.42	5.14
	6.91	6.13

## Sheet: Tim3_CD4
	PBS	LPS
	1.28	0.92
	1.43	0.89
	1.08	0.82
	1.4	1
	1.24	1.16

## Sheet: Tim3_CD8
	PBS	LPS
	0.39	0.34
	0.46	0.44
	0.38	0.27
	0.39	0.28
	0.63	0.29
