# Supplementary material for: Immune-enhancing neutrophils reprogrammed by subclinical low-dose endotoxin in cancer treatment
Source: EMBO Mol Med. 2024 Jul 15;16(8):1886–900. doi: 10.1038/s44321-024-00100-7 (PMC11319772; doi:10.1038/s44321-024-00100-7)
Supplement: Supplementary file 3 — Appendix Figure Source Data [file 44321_2024_100_MOESM3_ESM.zip › Appendix Figures/S9/S9A.xlsx]

## Sheet: CD4
	PBS	LPS
	14.1	37.4
	19.9	37.6
	20.3	27.9

## Sheet: CD8
	PBS	LPS
	44.4	60.3
	46.6	50.1
	47.8	60.3
