# Supplementary material for: Immune-enhancing neutrophils reprogrammed by subclinical low-dose endotoxin in cancer treatment
Source: EMBO Mol Med. 2024 Jul 15;16(8):1886–900. doi: 10.1038/s44321-024-00100-7 (PMC11319772; doi:10.1038/s44321-024-00100-7)
Supplement: Supplementary file 3 — Appendix Figure Source Data [file 44321_2024_100_MOESM3_ESM.zip › Appendix Figures/S9/S9B.xlsx]

## Sheet: CD4
	PBS	LPS
	20	38.2
	25.9	27.2
	18.9	28.2
	20	33.3

## Sheet: CD8
	PBS	LPS
	13.2	26.2
	12.2	16.2
	13.7	19.3
	13.1	21.4
