# Supplementary material for: Immune-enhancing neutrophils reprogrammed by subclinical low-dose endotoxin in cancer treatment
Source: EMBO Mol Med. 2024 Jul 15;16(8):1886–900. doi: 10.1038/s44321-024-00100-7 (PMC11319772; doi:10.1038/s44321-024-00100-7)
Supplement: Supplementary file 4 — Source data Fig. 1 [file 44321_2024_100_MOESM4_ESM.zip]

Archive with 1 entries (1 files):
- Figure 1/Figure 1C.xlsx
