# Supplementary material for: Immune-enhancing neutrophils reprogrammed by subclinical low-dose endotoxin in cancer treatment
Source: EMBO Mol Med. 2024 Jul 15;16(8):1886–900. doi: 10.1038/s44321-024-00100-7 (PMC11319772; doi:10.1038/s44321-024-00100-7)
Supplement: Supplementary file 4 — Source data Fig. 1 [file 44321_2024_100_MOESM4_ESM.zip › Figure 1/Figure 1C.xlsx]

## Sheet: CD80
	PBS	LPS
	640	744
	671	745
	645	737
	664	725
	680	741

## Sheet: CD40
	PBS	LPS
	22.2	24.7
	23.2	25.4
	23.4	24.5

## Sheet: OX40
	PBS	LPS
	117	135
	120	123
	117	137
	122	124

## Sheet: CD44
	PBS	LPS
	14165	17038
	15155	16742
	16023	18288
	15606	17910
	14496	17099

## Sheet: CD11b
	PBS	LPS
	1547	1418
	1594	1494
	1655	1405

## Sheet: CD74
	PBS	LPS
	15.6	42.3
	17.1	41
	15	43.9

## Sheet: EHD1
	PBS	LPS
	137	149
	141	162
	143	156
	149	164

## Sheet: Dectin2
	PBS	LPS
	150	196
	156	199
	156	187
