# Supplementary material for: Immune-enhancing neutrophils reprogrammed by subclinical low-dose endotoxin in cancer treatment
Source: EMBO Mol Med. 2024 Jul 15;16(8):1886–900. doi: 10.1038/s44321-024-00100-7 (PMC11319772; doi:10.1038/s44321-024-00100-7)
Supplement: Supplementary file 5 — Source data Fig. 2 [file 44321_2024_100_MOESM5_ESM.zip]

Archive with 18 entries (14 files):
- Figure 2/2B/
- Figure 2/2B/Figure 2B 1.JPG
- Figure 2/2B/Figure 2B 2.JPG
- Figure 2/2B/Figure 2B 3.JPG
- Figure 2/2B/Figure 2B 4.JPG
- Figure 2/2B/Figure 2B.xlsx
- Figure 2/2E/
- Figure 2/2E/Figure 2E LPS.jpg
- Figure 2/2E/Figure 2E PBS.jpg
- Figure 2/2F/
- Figure 2/2F/Figure 2F LPS.tif
- Figure 2/2F/Figure 2F PBS.tif
- Figure 2/2F/Figure 2F.xlsx
- Figure 2/2G/
- Figure 2/2G/Figure 2G LPS.tif
- Figure 2/2G/Figure 2G PBS.tif
- Figure 2/2G/Figure 2G.xlsx
- Figure 2/Figure 2C.xlsx
