# Supplementary material for: Immune-enhancing neutrophils reprogrammed by subclinical low-dose endotoxin in cancer treatment
Source: EMBO Mol Med. 2024 Jul 15;16(8):1886–900. doi: 10.1038/s44321-024-00100-7 (PMC11319772; doi:10.1038/s44321-024-00100-7)
Supplement: Supplementary file 5 — Source data Fig. 2 [file 44321_2024_100_MOESM5_ESM.zip › Figure 2/2B/Figure 2B.xlsx]

## Sheet: Sheet1
	PBS					LPS
macro	5	14	7	8	12	2	2	3	6	3
micro	17	12	12	11	13	6	7	8	10	4
