# Supplementary material for: Immune-enhancing neutrophils reprogrammed by subclinical low-dose endotoxin in cancer treatment
Source: EMBO Mol Med. 2024 Jul 15;16(8):1886–900. doi: 10.1038/s44321-024-00100-7 (PMC11319772; doi:10.1038/s44321-024-00100-7)
Supplement: Supplementary file 5 — Source data Fig. 2 [file 44321_2024_100_MOESM5_ESM.zip › Figure 2/2F/Figure 2F.xlsx]

## Sheet: Ki67
	PBS	LPS
	39.103	29.915
	26.199	22.774
	26.575	16.472
	29.821	14.488
	28.903	13.912
	46.127	28.128
	45.929	26.475
	40.272	28.756
	35.882	22.976
	26.869	14.746
	34.28	31.363
	19.794	34.951
	30.66	38.489
	29.816	48.253
	26.735	20.832
	31.467	18.193
	37.365	15.342
	33.707	18.217
	38.095	30.576
	36.675	17.715
	52.239	8.848
	38.665	6.006
	40.285	17.031
	28.346	8.128
	17.705	16.214
	70.448	17.596
	37.514	8.58
	54.483	7.529
	54.778	10.501
	31.449	2.335
	36.002	3.479
	34.62	8.529
	35.519	5.154
	56.653	0.816
	39.03	14.293
	39.311	21.883
	30.472	15.674
	53.172	11
	20.83	16.888
	32.774	11.64
	59.983	24.752
	57.554	2.546
	32.34	11.426
	46.163	17.747
	34.397	36.1
	23.979	29.191
	26.299	23.682
	40.535	13.175
	53.397	42.153
	65.381	27.091
