# Supplementary material for: Immune-enhancing neutrophils reprogrammed by subclinical low-dose endotoxin in cancer treatment
Source: EMBO Mol Med. 2024 Jul 15;16(8):1886–900. doi: 10.1038/s44321-024-00100-7 (PMC11319772; doi:10.1038/s44321-024-00100-7)
Supplement: Supplementary file 5 — Source data Fig. 2 [file 44321_2024_100_MOESM5_ESM.zip › Figure 2/2G/Figure 2G.xlsx]

## Sheet: sheet1
	PBS	LPS
	51.713	76.053
	62.657	55.156
	79.673	58.933
	72.439	22.858
	71.201	74.269
	38.941	24.485
	56.698	76.189
	96.183	55.994
	83.877	76.347
	86.202	51.83
	65.308	50.293
	64.123	8.076
	71.915	51.975
	89.048	25.225
	72.987	37.398
	85.191	29.181
	77.688	26.012
	46.492	3.494
	91.568	59.75
	86.249	54.745
	112.616	35.417
	97.72	21.602
	76.494	24.607
	66.446	23.301
	89.07	13.935
	103.56	15.041
	31.709	6.628
	22.688	10.001
	111.471	21.83
	102.079	30.844
	47.789	18.864
	42.211	22.438
	73.519	5.256
	55.163	12.391
	26.669	6.357
	11.236	52.978
	121.554	43.716
	122.881	3.15
	100.65	0.586
	16.606	26.85
	113.157	54.813
	80.438	14.117
	63.463	0.773
	56.794	23.249
	101.776	15.434
	48.313	37.726
	125.755	6.653
	113.287	31.086
	73.519	34.193
	67.736	37.456
