# Supplementary material for: Immune-enhancing neutrophils reprogrammed by subclinical low-dose endotoxin in cancer treatment
Source: EMBO Mol Med. 2024 Jul 15;16(8):1886–900. doi: 10.1038/s44321-024-00100-7 (PMC11319772; doi:10.1038/s44321-024-00100-7)
Supplement: Supplementary file 5 — Source data Fig. 2 [file 44321_2024_100_MOESM5_ESM.zip › Figure 2/Figure 2C.xlsx]

## Sheet: Weight
Days	PBS					LPS
1	100	100	100	100	100	100	100	100	100	100
8	97.5	102.5	101.6	100.9	101.2	102.8	101.9	102.8	99	95.3
15	82.9	76.3	76.3	93.3	74.6	97.6	94.2	100.4	79.5	90.1
22	95.4	87.1	93.5	98.2	91.9	101.6	97.3	104.4	109	95.3
29	100.4	93.2	93.9	97.3	95.6	102	96.5	105.2	111.4	99.6
36	87.1	93.9	91.4	89.3	100.4	94	91.5	96.8	91	95.3
43	91.3	101.4	90.6	92.9	101.2	94	95	101.6	102.9	101.2
50	94.2	93.2	83.3	89.7	83.1	98.4	100.4	102.4	102.9	97.6
57	104.2	98.2	92.7	100	83.5	104	104.3	111.6	115.2	106.3
64	109.6	100.7	95.9	102.2	81.9	106.8	111.2	118	118.6	106.7

## Sheet: Stool
	Days	PBS					LPS
	1	0	0	0	0	0	0	0	0	0	0
	8	1	0	1	0	1	0	0	0	0	0
	15	2	4	3	3	4	2	3	3	1	2
	22	2	2	2	1	3	0	2	1	1	1
	29	2	2	2	2	3	2	1	1	2	1
	36	2	2	2	3	2	2	2	2	3	1
	43	1	1	3	2	2	2	2	2	2	2
	50	3	2	2	3	3	2	3	2	3	1
	57	3	2	3	2	3	1	2	2	2	1
	64	2	3	3	3	2	2	1	1	2	2
