# Supplementary material for: Immune-enhancing neutrophils reprogrammed by subclinical low-dose endotoxin in cancer treatment
Source: EMBO Mol Med. 2024 Jul 15;16(8):1886–900. doi: 10.1038/s44321-024-00100-7 (PMC11319772; doi:10.1038/s44321-024-00100-7)
Supplement: Supplementary file 6 — Source data Fig. 3 [file 44321_2024_100_MOESM6_ESM.zip]

Archive with 19 entries (16 files):
- Figure 3/3C/
- Figure 3/3C/1.jpg
- Figure 3/3C/2.jpg
- Figure 3/3C/CD4 LPS.jpg
- Figure 3/3C/CD4 PBS.jpg
- Figure 3/3C/CD8 LPS.jpg
- Figure 3/3C/CD8 PBS.jpg
- Figure 3/3C/Figure 3C.xlsx
- Figure 3/3D/
- Figure 3/3D/1.jpg
- Figure 3/3D/2.jpg
- Figure 3/3D/Figure 3D.xlsx
- Figure 3/3F/
- Figure 3/3F/1.jpg
- Figure 3/3F/Figure 3F.xlsx
- Figure 3/Figure 3A.xlsx
- Figure 3/Figure 3B.xlsx
- Figure 3/Figure 3E.xlsx
- Figure 3/Figure 3G.xlsx
