# Supplementary material for: Immune-enhancing neutrophils reprogrammed by subclinical low-dose endotoxin in cancer treatment
Source: EMBO Mol Med. 2024 Jul 15;16(8):1886–900. doi: 10.1038/s44321-024-00100-7 (PMC11319772; doi:10.1038/s44321-024-00100-7)
Supplement: Supplementary file 6 — Source data Fig. 3 [file 44321_2024_100_MOESM6_ESM.zip › Figure 3/3C/Figure 3C.xlsx]

## Sheet: CD4
	PBS	LPS
	10.3	12.9
	11.9	15.8
	13.9	13.7
	9.69	14.6
	11.4	13.7
	9.99	13

## Sheet: CD8
	PBS	LPS
	12.6	11.9
	8.76	14.7
	10.3	16.8
	8.3	10.5
	13	11.9
