# Supplementary material for: Immune-enhancing neutrophils reprogrammed by subclinical low-dose endotoxin in cancer treatment
Source: EMBO Mol Med. 2024 Jul 15;16(8):1886–900. doi: 10.1038/s44321-024-00100-7 (PMC11319772; doi:10.1038/s44321-024-00100-7)
Supplement: Supplementary file 6 — Source data Fig. 3 [file 44321_2024_100_MOESM6_ESM.zip › Figure 3/3D/Figure 3D.xlsx]

## Sheet: CD4
	PBS	LPS
	15.1	13.6
	14.4	14.8
	16.2	14.1
	14.9	13.9
	15.2	14.9

## Sheet: CD8
	PBS	LPS
	37	16.8
	31.2	18.1
	26	25.5
	25	14.2
	29.2	23.8
