# Supplementary material for: Immune-enhancing neutrophils reprogrammed by subclinical low-dose endotoxin in cancer treatment
Source: EMBO Mol Med. 2024 Jul 15;16(8):1886–900. doi: 10.1038/s44321-024-00100-7 (PMC11319772; doi:10.1038/s44321-024-00100-7)
Supplement: Supplementary file 6 — Source data Fig. 3 [file 44321_2024_100_MOESM6_ESM.zip › Figure 3/3F/Figure 3F.xlsx]

## Sheet: GrzB
	PBS	LPS
	2.01	1.98
	1.86	2.08
	1.95	2.14
	1.94	2
		2.07
		2.13

## Sheet: IFNg
	PBS	LPS
	6.8	7.42
	5.98	9.45
	8.2	11.9
	9.27	8.86
	6.7	9.14
		9.56
		8.69
