# Supplementary material for: Immune-enhancing neutrophils reprogrammed by subclinical low-dose endotoxin in cancer treatment
Source: EMBO Mol Med. 2024 Jul 15;16(8):1886–900. doi: 10.1038/s44321-024-00100-7 (PMC11319772; doi:10.1038/s44321-024-00100-7)
Supplement: Supplementary file 6 — Source data Fig. 3 [file 44321_2024_100_MOESM6_ESM.zip › Figure 3/Figure 3A.xlsx]

## Sheet: CD4
	PBS	LPS
	9.22	15.48
	12.37	16.92
	11.35	21.16
	10.89	10.81
	8.42	13.52
	8.21

## Sheet: CD8
	PBS	LPS
	7.75	15.69
	12.83	16.46
	12.95	19.01
	13.34	11.86
	9.93	16.35
	6.95
