# Supplementary material for: Immune-enhancing neutrophils reprogrammed by subclinical low-dose endotoxin in cancer treatment
Source: EMBO Mol Med. 2024 Jul 15;16(8):1886–900. doi: 10.1038/s44321-024-00100-7 (PMC11319772; doi:10.1038/s44321-024-00100-7)
Supplement: Supplementary file 6 — Source data Fig. 3 [file 44321_2024_100_MOESM6_ESM.zip › Figure 3/Figure 3B.xlsx]

## Sheet: CD4
	PBS	LPS
	20.8	29.6
	18.8	26.7
	25.6	21.1
	18.6	28.8
	26.3	25.5
	26.9	27.8

## Sheet: CD8
	PBS	LPS
	12.7	23.7
	12.3	18.3
	15.3	17.8
	13.8	19.2
	18.6	18.4
	16.9	20.6
