# Supplementary material for: Immune-enhancing neutrophils reprogrammed by subclinical low-dose endotoxin in cancer treatment
Source: EMBO Mol Med. 2024 Jul 15;16(8):1886–900. doi: 10.1038/s44321-024-00100-7 (PMC11319772; doi:10.1038/s44321-024-00100-7)
Supplement: Supplementary file 6 — Source data Fig. 3 [file 44321_2024_100_MOESM6_ESM.zip › Figure 3/Figure 3E.xlsx]

## Sheet: CD107a
	PBS	LPS
	1.48	2.2
	3.21	4.38
	3.2	5.52
	2.82	3.01
	2.58	4.25
