# Supplementary material for: Immune-enhancing neutrophils reprogrammed by subclinical low-dose endotoxin in cancer treatment
Source: EMBO Mol Med. 2024 Jul 15;16(8):1886–900. doi: 10.1038/s44321-024-00100-7 (PMC11319772; doi:10.1038/s44321-024-00100-7)
Supplement: Supplementary file 6 — Source data Fig. 3 [file 44321_2024_100_MOESM6_ESM.zip › Figure 3/Figure 3G.xlsx]

## Sheet: PD-1 CD4
	PBS	LPS
	47.4	28.8
	40.1	30.2
	39.2	42.4
	47.3	20
	38.2	36.9

## Sheet: PD-1 CD8
	PBS	LPS
	14.4	7.85
	13.6	11.1
	13.5	8.07
	12.5	13.5
	17.7	10.9

## Sheet: Tim3 CD4
	PBS	LPS
	2.77	1.81
	4.29	2.12
	2.7	2.7
	2.97	1.88
	4.65	2.59

## Sheet: Tim3 CD8
	PBS	LPS
	4.34	1.5
	8.65	2.75
	5.57	3.42
	5.11	1.54
	7.84	4.13
