# Supplementary material for: Immune-enhancing neutrophils reprogrammed by subclinical low-dose endotoxin in cancer treatment
Source: EMBO Mol Med. 2024 Jul 15;16(8):1886–900. doi: 10.1038/s44321-024-00100-7 (PMC11319772; doi:10.1038/s44321-024-00100-7)
Supplement: Supplementary file 7 — Source data Fig. 4 [file 44321_2024_100_MOESM7_ESM.zip]

Archive with 14 entries (12 files):
- Figure 4/4F/
- Figure 4/4F/1.jpg
- Figure 4/4F/2.jpg
- Figure 4/4F/Figure 4F.xlsx
- Figure 4/4H/
- Figure 4/4H/1.jpg
- Figure 4/4H/2.jpg
- Figure 4/4H/Figure 4H.xlsx
- Figure 4/Figure 4A.xlsx
- Figure 4/Figure 4B.xlsx
- Figure 4/Figure 4C.xlsx
- Figure 4/Figure 4D.xlsx
- Figure 4/Figure 4E.xlsx
- Figure 4/Figure 4G.xlsx
