# Supplementary material for: Immune-enhancing neutrophils reprogrammed by subclinical low-dose endotoxin in cancer treatment
Source: EMBO Mol Med. 2024 Jul 15;16(8):1886–900. doi: 10.1038/s44321-024-00100-7 (PMC11319772; doi:10.1038/s44321-024-00100-7)
Supplement: Supplementary file 7 — Source data Fig. 4 [file 44321_2024_100_MOESM7_ESM.zip › Figure 4/4F/Figure 4F.xlsx]

## Sheet: LN nk
	PBS	LPS
	10.6	21.2
	7.27	11.8
	9.28	12.6
	7.14	12.4
	14.2	15.8
	12.8	25.1
