# Supplementary material for: Immune-enhancing neutrophils reprogrammed by subclinical low-dose endotoxin in cancer treatment
Source: EMBO Mol Med. 2024 Jul 15;16(8):1886–900. doi: 10.1038/s44321-024-00100-7 (PMC11319772; doi:10.1038/s44321-024-00100-7)
Supplement: Supplementary file 7 — Source data Fig. 4 [file 44321_2024_100_MOESM7_ESM.zip › Figure 4/4H/Figure 4H.xlsx]

## Sheet: LN nk
	PBS	LPS
	6.2	8.5
	2.01	13.4
	6.58	11.7
	8.36	11.9
	9.55	12.9
