# Supplementary material for: Immune-enhancing neutrophils reprogrammed by subclinical low-dose endotoxin in cancer treatment
Source: EMBO Mol Med. 2024 Jul 15;16(8):1886–900. doi: 10.1038/s44321-024-00100-7 (PMC11319772; doi:10.1038/s44321-024-00100-7)
Supplement: Supplementary file 7 — Source data Fig. 4 [file 44321_2024_100_MOESM7_ESM.zip › Figure 4/Figure 4B.xlsx]

## Sheet: LN nk
	PBS	LPS
	0.53	0.81
	0.66	0.83
	0.73	0.77
	0.48	0.79
	0.61	0.7
		0.74
