# Supplementary material for: Immune-enhancing neutrophils reprogrammed by subclinical low-dose endotoxin in cancer treatment
Source: EMBO Mol Med. 2024 Jul 15;16(8):1886–900. doi: 10.1038/s44321-024-00100-7 (PMC11319772; doi:10.1038/s44321-024-00100-7)
Supplement: Supplementary file 7 — Source data Fig. 4 [file 44321_2024_100_MOESM7_ESM.zip › Figure 4/Figure 4C.xlsx]

## Sheet: spleen
	PBS	LPS
	39	34.9
	48.9	33.6
	43.7	32.8
	45.2	27.9
	41.8	25.4
