# Supplementary material for: Immune-enhancing neutrophils reprogrammed by subclinical low-dose endotoxin in cancer treatment
Source: EMBO Mol Med. 2024 Jul 15;16(8):1886–900. doi: 10.1038/s44321-024-00100-7 (PMC11319772; doi:10.1038/s44321-024-00100-7)
Supplement: Supplementary file 7 — Source data Fig. 4 [file 44321_2024_100_MOESM7_ESM.zip › Figure 4/Figure 4E.xlsx]

## Sheet: spleen
	PBS	LPS
	1.73	3.33
	3.55	4.6
	2.99	5.5
	3.89	4.18
	2.58	3.51
