# Supplementary material for: Immune-enhancing neutrophils reprogrammed by subclinical low-dose endotoxin in cancer treatment
Source: EMBO Mol Med. 2024 Jul 15;16(8):1886–900. doi: 10.1038/s44321-024-00100-7 (PMC11319772; doi:10.1038/s44321-024-00100-7)
Supplement: Supplementary file 8 — Source data Fig. 5 [file 44321_2024_100_MOESM8_ESM.zip]

Archive with 20 entries (18 files):
- Figure 5/5A/
- Figure 5/5A/1.jpg
- Figure 5/5A/2.jpg
- Figure 5/5A/CD4 LPS.jpg
- Figure 5/5A/CD4 NoN.jpg
- Figure 5/5A/CD4 PBS.jpg
- Figure 5/5A/CD8 LPS.jpg
- Figure 5/5A/CD8 NoN.jpg
- Figure 5/5A/CD8 PBS.jpg
- Figure 5/5C/
- Figure 5/5C/CD4 LPS.jpg
- Figure 5/5C/CD4 NoN.jpg
- Figure 5/5C/CD4 PBS.jpg
- Figure 5/5C/CD8 LPS.jpg
- Figure 5/5C/CD8 NoN.jpg
- Figure 5/5C/CD8 PBS.jpg
- Figure 5/Figure 5B.xlsx
- Figure 5/Figure 5D.xlsx
- Figure 5/Figure 5E.xlsx
- Figure 5/Figure 5F.xlsx
