# Supplementary material for: Immune-enhancing neutrophils reprogrammed by subclinical low-dose endotoxin in cancer treatment
Source: EMBO Mol Med. 2024 Jul 15;16(8):1886–900. doi: 10.1038/s44321-024-00100-7 (PMC11319772; doi:10.1038/s44321-024-00100-7)
Supplement: Supplementary file 8 — Source data Fig. 5 [file 44321_2024_100_MOESM8_ESM.zip › Figure 5/Figure 5B.xlsx]

## Sheet: CD4
	PBS	LPS
	13.4	23.6
	6.97	19.6
	7.79	21.4

## Sheet: CD8
	PBS	LPS
	10.8	21.7
	11.9	27.1
	9.22	17.2
