# Supplementary material for: Immune-enhancing neutrophils reprogrammed by subclinical low-dose endotoxin in cancer treatment
Source: EMBO Mol Med. 2024 Jul 15;16(8):1886–900. doi: 10.1038/s44321-024-00100-7 (PMC11319772; doi:10.1038/s44321-024-00100-7)
Supplement: Supplementary file 8 — Source data Fig. 5 [file 44321_2024_100_MOESM8_ESM.zip › Figure 5/Figure 5D.xlsx]

## Sheet: CD4
	PBS	LPS
	39.9	47
	46	49.3
	44.9	46.8
	40.8	68.4
	34.7	48.5

## Sheet: CD8
	PBS	LPS
	27.3	36
	30.7	36.1
	27.7	33.5
	30.2	53.6
	29.8	37
