# Supplementary material for: Immune-enhancing neutrophils reprogrammed by subclinical low-dose endotoxin in cancer treatment
Source: EMBO Mol Med. 2024 Jul 15;16(8):1886–900. doi: 10.1038/s44321-024-00100-7 (PMC11319772; doi:10.1038/s44321-024-00100-7)
Supplement: Supplementary file 8 — Source data Fig. 5 [file 44321_2024_100_MOESM8_ESM.zip › Figure 5/Figure 5E.xlsx]

## Sheet: CD107a
	PBS	LPS
	3.79	6.43
	5.14	6.22
	4.69	5.46

## Sheet: CD69
	PBS	LPS
	54.4	63.3
	60.4	73
	56.2	65

## Sheet: PD-1
	PBS	LPS
	66.2	62.7
	67	62.8
	68.2	61.2
