# Supplementary material for: Immune-enhancing neutrophils reprogrammed by subclinical low-dose endotoxin in cancer treatment
Source: EMBO Mol Med. 2024 Jul 15;16(8):1886–900. doi: 10.1038/s44321-024-00100-7 (PMC11319772; doi:10.1038/s44321-024-00100-7)
Supplement: Supplementary file 8 — Source data Fig. 5 [file 44321_2024_100_MOESM8_ESM.zip › Figure 5/Figure 5F.xlsx]

## Sheet: granzymeB
	PBS	LPS
	500	632.5
	510	650
	543	759.5

## Sheet: IFNg
	PBS	LPS
	60	107
	58	99
	43	109
