# Supplementary material for: Immune-enhancing neutrophils reprogrammed by subclinical low-dose endotoxin in cancer treatment
Source: EMBO Mol Med. 2024 Jul 15;16(8):1886–900. doi: 10.1038/s44321-024-00100-7 (PMC11319772; doi:10.1038/s44321-024-00100-7)
Supplement: Supplementary file 9 — Source data Fig. 6 [file 44321_2024_100_MOESM9_ESM.zip]

Archive with 9 entries (8 files):
- Figure 6/6A/
- Figure 6/6A/1.jpg
- Figure 6/6A/2.jpg
- Figure 6/6A/3.jpg
- Figure 6/Figure 6B.xlsx
- Figure 6/Figure 6C.xlsx
- Figure 6/Figure 6D.xlsx
- Figure 6/Figure 6E.xlsx
- Figure 6/Figure 6F.xlsx
