# Supplementary material for: Immune-enhancing neutrophils reprogrammed by subclinical low-dose endotoxin in cancer treatment
Source: EMBO Mol Med. 2024 Jul 15;16(8):1886–900. doi: 10.1038/s44321-024-00100-7 (PMC11319772; doi:10.1038/s44321-024-00100-7)
Supplement: Supplementary file 9 — Source data Fig. 6 [file 44321_2024_100_MOESM9_ESM.zip › Figure 6/Figure 6B.xlsx]

## Sheet: sheet1
	PBS	LPS
	43.2	46.1
	45.8	52.1
	44.5	46
	44.2	46.8
	41.7	47.1
