# Supplementary material for: Immune-enhancing neutrophils reprogrammed by subclinical low-dose endotoxin in cancer treatment
Source: EMBO Mol Med. 2024 Jul 15;16(8):1886–900. doi: 10.1038/s44321-024-00100-7 (PMC11319772; doi:10.1038/s44321-024-00100-7)
Supplement: Supplementary file 9 — Source data Fig. 6 [file 44321_2024_100_MOESM9_ESM.zip › Figure 6/Figure 6D.xlsx]

## Sheet: granzymeB
	PBS	LPS
	1.47	3.045
	1.785	2.31
	2.275	2.555

## Sheet: IFNg
	PBS	LPS
	167.351	196.721
	149.268	242.707
	156.504	214.841
