# Supplementary material for: Immune-enhancing neutrophils reprogrammed by subclinical low-dose endotoxin in cancer treatment
Source: EMBO Mol Med. 2024 Jul 15;16(8):1886–900. doi: 10.1038/s44321-024-00100-7 (PMC11319772; doi:10.1038/s44321-024-00100-7)
Supplement: Supplementary file 10 — Source data Fig. 7 [file 44321_2024_100_MOESM10_ESM.zip]

Archive with 7 entries (7 files):
- Figure 7/Figure 7A.xlsx
- Figure 7/Figure 7B.xlsx
- Figure 7/Figure 7C.xlsx
- Figure 7/Figure 7D.xlsx
- Figure 7/Figure 7G.xlsx
- Figure 7/Figure 7H.xlsx
- Figure 7/Gel original.pdf
