# Supplementary material for: Immune-enhancing neutrophils reprogrammed by subclinical low-dose endotoxin in cancer treatment
Source: EMBO Mol Med. 2024 Jul 15;16(8):1886–900. doi: 10.1038/s44321-024-00100-7 (PMC11319772; doi:10.1038/s44321-024-00100-7)
Supplement: Supplementary file 10 — Source data Fig. 7 [file 44321_2024_100_MOESM10_ESM.zip › Figure 7/Figure 7A.xlsx]

## Sheet: pSTAT5
	PBS	LPS
	1	1.011
	1	1.29
	1	1.154
	1	1.224

## Sheet: STAT5
	PBS	LPS
	1	0.721
	1	1.515
	1	1.214
	1	0.981
