# Supplementary material for: Immune-enhancing neutrophils reprogrammed by subclinical low-dose endotoxin in cancer treatment
Source: EMBO Mol Med. 2024 Jul 15;16(8):1886–900. doi: 10.1038/s44321-024-00100-7 (PMC11319772; doi:10.1038/s44321-024-00100-7)
Supplement: Supplementary file 10 — Source data Fig. 7 [file 44321_2024_100_MOESM10_ESM.zip › Figure 7/Figure 7G.xlsx]

## Sheet: sheet1
	PBS	LPS
	1	0.512514
	1.00003	0.434693
	1	0.438854
